# Supplementary material for: Altered B cell activation contributes to the immunopathogenesis of childhood arthritis-associated uveitis
Source: Nat Commun. 2026 Feb 3;17:714. doi: 10.1038/s41467-025-68264-5 (PMC12868682; doi:10.1038/s41467-025-68264-5)
Supplement: Supplementary file 7 — Source Data [file 41467_2025_68264_MOESM7_ESM.xlsx]

## Sheet: FIGURE 1
Figure 1	Figure 1.A					Figure 1.C			Figure 1.E			Figure 1.F			Figure 1.G			Figure 1.H			Figure 1.I			Figure 1.J
	Cell Population	JIA-uveitis Mean (%)	JIA Mean (%)	p-value		JIA	JIA-Uveitis		JIA	JIA-Uveitis		JIA	JIA-Uveitis		Active	Inactive		Active	Inactive		JIA	JIA-Uveitis		JIA	JIA-Uveitis
	Total B cells	14.49	14.29	0.9856		12.1	16.9		5.97	3.71		1.28	1.95		3.6	10.6		2.83	9.64		7.39	10.6		5.54	9.64
	Atypical B cells	5.854	4.774	0.0669		2.44	11.8		2.74	5.5		0.37	1.3		8.62	6.81		7.12	5.5		6.7	13.3		5.01	12.2
	Immature B cells	11.84	11.4	0.7876		3.13	6.93		4.44	13.2		1.35	3.63		5.78	16.9		5.43	13.2		19.3	6.81		17.4	5.5
	Mature B cells	30.73	34.39	0.0126		4.07	12.1		6.69	14.3		1.19	0.59		17.7	14.9		11.4	14.3		9.17	16.9		7.34	13.2
	Memory B cells	18.6	15.53	0.009		12.6	15		5.54	9.03		1.85	1.77		12.7	6.37		9.77	5.54		5.72	14.9		4.8	14.3
	Double negative B cells	10.9	7.945	0.0001		10.9	5.73		5.69	7.12		1.9	1.5		2.2	11.8		0.93	8.22		6.81	6.37		6.29	5.54
	DN-1 B cells	8.464	5.782	0.0001		6.65	10.8		5.01	5.37		1.67	1.88		9.23	8.29		5.82	7.41		7.04	11.8		5.64	8.22
	DN-2 B cells	2.433	2.094	0.1554		7.11	15.2		17.4	5.54		1.96	0.78		24	14.8		13.7	11.2		8.27	8.29		5.36	7.41
	Plasmablasts	2.757	2.594	0.6012		4.62	10.5		4.83	15.7		1.22	2.9		9.88	7.98		7.24	6.61		7.01	14.8		5.43	11.2
	Non-switched memory B cells	6.882	7.027	0.9947		7.23	7.3		2.82	12.1		0.73	2.15		10.3	14.3		8.06	11.8		7.47	7.98		5.98	6.61
	Switched memory B cells	6.37	5.344	0.2428		3.66	4.61		5.79	11.2		0.25	3.5		8.2	14.4		6.2	8.38		7.26	14.3		3.93	11.8
	Naïve B cells	75.85	79.69	0.0127		9.09	7.98		10.1	4.05		2	3.51		10.7	15.2		7.81	10.7		6.04	14.4		5.79	8.38
	Myeloid cells	12.1	11.26	0.4549		9.95	14.4		7.17	2.83		1.95	0.76		7.98	12.6		4.82	11.4		7.88	15.2		6.69	10.7
	Classical monocytes	58.63	58.91	0.9841		2.39	12.6		2.79	7.24		0.84	2.6		19	18.6		14.8	15.7		3.66	12.6		2.82	11.4
	Non-classical monocytes	3.265	3.676	0.4089		5.39	4.9		0.91	8.22		0.21	3.6		9.9	6.93		7.79	5.8		5.39	18.6		4.36	15.7
	Intermediate monocytes	6.789	6.604	0.9731		5.69	10.6		5.07	7.41		1.87	0.96			8.19			5.72		7.88	6.93		6.46	5.8
	Plasmacytoid dendritic cells	3.77	3.814	0.8127		5.67	7.63		3.46	22.3		1.18	2.9			4.61			2.94		3.73	8.19		2.92	5.72
	NK cells	6.297	5.465	0.3147		19.8	8.29		6.8	2.72		2.7	0.95			19.4			18		12.6	4.61		10.3	2.94
	CD3+ T cells	57.58	58.2	0.3147		7.42	8.04		8.13	5.43		3.57	0.33			7.63			4.05		7.54	19.4		5.31	18
	CD4+ T cells	60.55	61.64	0.8296		9.5	6.81		4.36	5.8		0.97	0.96			5.73			3.71		8.22	17.7		6.3	11.4
	CD8+ T cells	26.46	27.04	0.5809		20.2	18.6		7.34	9.57		1.6	2.55			10.8			9.03		5.76	12.7		4.78	9.77
	Naïve CD4+ T cells	73.18	77.21	0.1086		6.07	3.67		3.3	4.15		1.3	0.74			14.3			12.1		9.75	2.2		8.01	0.93
	Effector CD4+ T cells	4.971	3.226	0.142		1.12	14.3		5.5	4.82		0.83	3.13			10.5			8.39		8.77	9.23		7.11	5.82
	Effector memory CD4+ T cells	8.336	7.583	0.3416		6.06	14.3		6.33	11.4		1.88	1.22			25.2			22.3		2.39	24		1.98	13.7
	Central memory CD4+ T cells	13.52	11.97	0.3885		6.7	16.1		4.08	8.06		1.14	2.27			12.1			9.57		4.8	9.88		4	7.24
	Naïve CD8+ T cells	66.66	69.97	0.1962		7.88	6.37		6.46	18		1.22	1.28			7.3			5.37		10.9	10.3		5.68	8.06
	Effector CD8+ T cells	25.27	22.14	0.2608		4.8	25.2		3.31	5.26		1.7	0.74			6.17			5.26		18.3	8.2		12.2	6.2
	Effector memory CD8+ T cells	6.408	6.056	0.4297		7.25	6.17		2.08	11.4		4.14	6.27			3.67			2.72		20.5	10.7		16.8	7.81
	Central memory CD8+ T cells	1.676	1.715	0.7342		6	16.7		3.22	9.64		0.62	0.93			4.9			4.15		8.92	7.98		5.99	4.82
	Regulatory T cells (Tregs)	3.54	3.678	0.8367		7.42	2.2		2.59	7.79		0.89	2.01								7.06	3.6		4.61	2.83
	Follicular helper T cells (Tfh)	1.305	1.315	0.607		11.5	10.7		3.01	5.72		0.49	2.41								6.3	8.62		4.81	7.12
	Th1 cells	16.4	13.65	0.0064		10.1	7.98		10.4	9.77		2.39	2.89								9.99	5.78		8.08	5.43
	Th2 cells	73.18	77.68	0.0091		5.03	9.23		2.92	0.93		0.78	1.26								6.49			2.93
	Th17 cells	5.251	4.537	0.6147		3.79	9.88		4.87	6.2		2.82	2								7.11			4.88
						5.76	8.62		5.11	5.82		0.86	3.41								5.67			3.63
						3.51	8.2		6.1	6.61		1.38	1.38								20.3			17.2
						6.4	17.7		3.1	13.7		0.78	10.2								20.5			15.8
						3.61	3.6		10.3	11.8		2.31	2.46
						3.53	12.7		5.31	7.81		2.16	2.9
						3.28	19		5.34	8.38		1.72	5.97
						7.04	6.1		2.83	10.7		0.66	4.48
						6.81	10.3		3.4	2.94		1.1	1.67
						4.52	9.9		6.19	14.8		4.84	4.24
						3.79	24		5.53	8.39		2.99	2.13
						4.67			3.57			3.05
						7.55			3.34			0.81
						6.42			4.51			0.58
						8.21			6.3			1.79
						7.19			4.8			0.89
						3.35			2.66			1.43
						9.19			4.78			0.88
						8.52			3.99			1.26
						5.07			8.01			1.43
						4.13			16.7			3.13
						8.22			6.29			0.53
						7.39			4.05			1.52
						11.8			3.73			2.69
						12.6			5.64			1.39
						4.64			4.1			0.55
						7.58			2.9			0.36
						9.99			5.08			3.4
						7.71			3.41			0.39
						7.01			4.63			2.91
						6			0.51			2.74
						5.72			1.28			5.59
						2.79			3.11			0.47
						4.85			7.78			2.17
						3.53			5.7			1.97
						9.75			3.06			0.4
						9.17			6.32			1.1
						7.88			7.11			1.62
						3.66			2.19			0.51
						5.23			2.79			1.11
						6.49			1.82			0.6
						22.3			1.98			0.4
						8.34			3.63			1.97
						5.38			4			0.79
						8.27			2.93			3.43
						20.4			4.29			0.23
						3.49			8.59			3.07
						3.88			5.68			5.08
						5.74			9.64			2.61
						12.8			4.48			1.99
						7.72			4.88			2.03
						8.77			7.21			3.05
						3.73			3.9			0.48
						5.78			5.36			2.75
						4.16			7.06			2.05
						5.27			5.43			1.5
						7.54			8.08			1.8
						11.1			13.1			9.13
						7.16			14.3			6.12
						6.62			2.5			2.72
						21.9			3.79			4.51
						9.04			12.2			6.09
						4.2			16.8			3.68
						20.5			5.99			2.88
						8.93			4.61			2.44
						20.3			15.8			4.74
						7.47			5.98			1.49
						4.83			3.93			3.32
						3.59			17.2			3.1
						7.06			4.81			1.49
						6.3			15.9			5.09
						21.7			4.11			3.04
						20.5			3.09			5.92
						18.3			2.6			0.99
						5			3.25			1.75
						4.47			7.03			6.25
						4.47			2.88			1.58
						8.92			3.55			1.28
						21.9			6.92			2.02
						9.05			17.6			4.34
						13.3			15.7			6.02
						7.26			2.75			1.69
						6.28			2.65			1.12

## Sheet: FIGURE 2
Figure 2	Figure 2.B			Figure 2.C			Figure 2.D			Figure 2.F			Figure 2.H
	JIA	JIA-Uveitis		JIA	JIA-Uveitis		JIA	JIA-Uveitis		JIA	JIA-Uveitis		JIA	JIA-Uveitis
	2.16	3.54		0.17	0.44		0.16	0.34		0.69	2.33		0.44	1.3
	2.25	3.34		0.17	0.39		0.19	0.59		0.93	2.08		0.42	1.29
	2.37	3.99		0.34	0.74		0.2	0.53		1.2	1.43		0.24	0.63
	1.68	3.22		0.43	0.32		0.8	0.16		0.75	0.87		0.66	0.31
	2.1	2.97		0.46	0.25		0.29	0.16		0.99	0.8		0.54	0.65
	1.93	5.64		0.3	1.38		0.12	0.74		0.73	3.45		0.36	1.67
	1.82	5.08		0.25	0.44		0.17	0.27		0.76	2.36		0.51	1.58
	1.25	3.14		0.25	0.07		0.093	0.15		0.65	0.76		0.28	0.37
	3.16	2.37		0.53	0.84		0.14	0.52		1.25	1.48		0.8	0.67
	1.31			1.29			0.94			1			0.67

## Sheet: FIGURE 3
Figure 3		Figure 3.A			Figure 3.F			Figure 3.G
		DN1	Memory		JIA	JIA Uveitis		JIA	JIA Uveitis
		5.97	19.5		697.385	389.388		0.033761	0.0337126
		2.74	9.7		609.834	403.86		0.0354322	0.0388514
		4.44	12.9		748.906	550.682		0.0243974	0.0411785
		6.69	22.8		672.417	492.976		0.0246667	0.0321018
		5.54	17.5		524.403	576.734		0.0215088	0.0410793
		5.69	9.57		674.845	545.159		0.0332923	0.040979
		5.01	16.3		663.543	737.086		0.028939	0.0488282
		17.4	0.02		308.923	489.645		0.0326142	0.0401212
		4.83	7.93		492.881	628.13		0.0190569	0.0233275
		2.82	11.3		758.231	685.5		0.02998	0.0344967
		5.79	0.03		583.44	655.271		0.0301485	0.0234255
		10.1	28.3		499.745	402.285		0.0420916	0.0480282
		7.17	11.5		869.232	655.989		0.0123274	0.0288377
		2.79	9.55		496.192	643.91		0.0353045	0.0168887
		0.91	3.05		818.478	707.345		0.0167369	0.0313213
		5.07	11.6		618.139	816.562		0.0376717	0.0316023
		3.46	9.16		488.428	746.099		0.0317247	0.0233856
		6.8	10.7		684.216	575.935		0.0421283	0.0427551
		8.13	14.2		738.259	555.609		0.0280864	0.0430423
		4.36	15		612.609	410.42		0.0134533	0.0341637
		7.34	20.5		819.011	539.065		0.0178344	0.0309301
		3.3	5.62		723.65	222.675		0.0287281	0.0384652
		4.08	17.5		733.165	313.681		0.027291	0.0351645
		6.46	15.6		591.644	626.041		0.0426506	0.0400919
		3.31	15.1		526.382	571.638		0.0326972	0.0286183
		2.08	12.6		693.187	521.609		0.0387988	0.0353053
		3.22	10.1		821.336	547.383		0.0269706	0.0288238
		2.59	7.29		816.394	605.97		0.0313255	0.0350061
		3.01	13.5		762.492	288.305		0.0297161	0.0322071
		10.4	19.9		580.569	514.612		0.0285983	0.0494779
		2.92	17.2		642.575	675.594		0.0326487	0.0288226
		4.87	11.1		764.356	585.961		0.0219616	0.0307587
		5.11	14.2		590.427	613.681		0.0266972	0.0303209
		6.1	15		636.935			0.0251358
		3.1	7.68		471.39			0.0304956
		10.3	13.4		584.419			0.0211402
		5.31	17.5		472.324			0.0414636
		5.34	8.97		413.439			0.0451938
		2.83	10.9		462.873			0.0442453
		3.4	17.2		703.695			0.0251545
		6.19	19.3		677.158			0.0274693
		5.53	23.3		674.223			0.0350686
		3.57	15.4		836.29			0.0195806
		3.34	16		718.953			0.0375078
		4.51	11.2		749.111			0.0310849
		6.3	22.1		642.783			0.0288313
		4.8	9.56		708.694			0.0340389
		2.66	26.9		557.74			0.0326621
		4.78	18.8		336.535			0.0277335
		3.99	5.65		720.25			0.0246072
		8.01	18.9		841.927			0.026373
		16.7	30.5		800.238			0.027275
		6.29	31.8		474.658			0.0378568
		4.05	11.1		747.533			0.0226634
		3.73	13.1		862.006			0.0260569
		5.64	17.2		654.826			0.0260071
		4.1	10.4		770.287			0.0293209
		2.9	8.96		546.094			0.039258
		5.08	12.3		771.643			0.0306135
		3.41	12.9		569.344			0.0335907
		4.63	15.7		832.55			0.0156047
		0.51	11.9		672.155			0.0234619
		1.28	19.5		767.816			0.0365108
		3.11	5.89		676.068			0.0327458
		7.78	17.1		634.036			0.0251619
		5.7	21.2		816.394			0.0216272
		3.06	8.34		527.525			0.0411426
		6.32	12.5		424.669			0.0386607
		7.11	28.8		617.863			0.0377244
		2.19	6.65		653.525			0.0331386
		2.79	15.1		698.03			0.0378053
		1.82	10.5		564.869			0.0257743
		1.98	7.58		580.161			0.034429
		3.63	10.6		654.076			0.0338821
		4	5.06		545.617			0.0283792
		2.93	16.8		644.848			0.0351926
		4.29	9.76		374.848			0.0156648
		8.59	31.4		667.543			0.0273011
		5.68	18.4		468.486			0.0334289
		9.64	16.7		570.838			0.0333413
		4.48	12.2		719.009			0.0285117
		4.88	8.14		289.393			0.0237322
		3.9	6.18		276.107			0.0363325
		5.36	19.4		568.918			0.0352073
		7.06	21.4		402.857			0.0178038
		5.43	22.2		362.274			0.0286377
		8.08	20.6		781.819			0.0306222
		13.1	26.3		669.853			0.0364447
		14.3	15.8		671.348			0.0266034
		2.5	12.5		504.58			0.0390693
		3.79	10.6		674.09			0.0278576
		12.2	23.2		440.555			0.0330167
		16.8	16.4		468.656			0.0149521
		5.99	16.1		539.784			0.0268733
		4.61	15.9		770.678			0.0313382
		5.98	12.4		560.267			0.0267901
		3.93	15		377.41			0.036962
		17.2	18.4		606.469			0.0253356
		4.81	17.8		447.038
		4.11	24.7		463.772
		3.09	24.5
		2.6	10.5
		3.25	15.4
		7.03	13.6
		2.88	8.64
		3.55	8.64
		17.6	28.7
		15.7	26.7
		2.65	19.5
		5.5	12.7
		6.33	12.9
		15.8	26.7
		15.9	24.7
		6.92	30.3
		2.75	14.5
		3.71	13
		5.5	29.9
		13.2	20.3
		14.3	0
		9.03	30.1
		5.37	20.3
		5.54	14.3
		15.7	21.7
		12.1	9.33
		11.2	9.48
		4.05	11.4
		8.22	17.4
		7.41	12.4
		22.3	18.3
		2.72	13.8
		5.8	16.2
		9.57	17.9
		4.15	12.9
		11.4	32.3
		12.2	35.6
		18	24.2
		5.26	12.7
		9.64	17.5
		5.72	20.2
		6.61	20.4
		11.8	14.6
		8.38	20.5
		10.7	18.5
		2.94	12.4
		8.39	25.3
		7.24	21.5
		4.82	20
		8.06	19.8
		11.4	19.2
		7.79	15.3
		9.77	22.1
		0.93	5.72
		6.2	29.3
		5.82	20.7
		13.7	31.4
		7.81	17.6
		14.8	22.8
		7.12	14.5
		2.83	7.57
		5.43	9.82

## Sheet: FIGURE 4
Figure 4		Figure 4.A
		Cell_Type	P1_percent	P2_percent
		B cells	25	55
		Innate-like lymphocytes	20	15
		CD8 T cells	7	5
		CD4 T cells	28	17
		Granulocytes	12	5
		Monocytes	8	3

## Sheet: FIGURE 5
Figure 5		Figure 3.B			Figure 3.D			Figure 3.F
		Naive	Uveitis		Naive	Uveitis		Naive	Uveitis
		1.05	0.054		0.7	0.054		1.43	2.09
		1.79	0.88		0.91	0.53		3.08	2.79
		0.44	0.99		0.24	0.6		0.32	2.19
		0.74	1.01		0.51	0.71		1.15	3.31
		0.21	0.8		0.2	0.41		2.05	1.99
		0.71	1.29		0.33	0.69		0.39	2.24
		0.86	1.13		0.3	0.63		1.12	4.23
		0.18	1.83		0.16	0.7		0.63	0.9
		0.5	0.91		0.14	0.78		0.48	2.06
		0.12	0.46		0.044	0.29		0.83	1.12
		0.17	0.97		0.056	0.78		1.01	0.63
		0.12	2.25		0.061	1.1		0.58	0.48
		0.61	1		0.34	1.23		1
		0.43	2.05		0.14	0.34		0.17
		0.64	0.5		0.4	0.99
		0.31	0.55		0.11	0.45
			0.6			0.4
			0.58			0.63
			0.51			0.53
			0.53			0.5
			1.44			0.4
			3.35			1.86
			0.33			1.65
			1.41			0.27
			1.55			0.92
			2.84			0.57
			0.63			2.83
			0.67			0.36
						0.68

## Sheet: FIGURE 6
Figure 6	Figure 6.C			Figure 6.D
	Naive	EAU		Naive	Mild	Severe
	0.021	0.62		0.021	0.11	0.023
	0.014	0.023		0.014	0.031	0.053
	0.011	0.015		0.011	0.016	0.068
	0.017	0.031		0.017	0.016	0.039
	0.097	0.016		0.097	0.084	0.15
	0.083	0.016		0.083	0.054	0.62
	0.04	0.053		0.04	0.00526	0.054
	0.059	0.084		0.059	0.015	0.088
	0.015	0.054		0.015	0.022	0.037
	0.044	0.088		0.044
	0.01	0.068		0.01
	0.03	0.054		0.03
	0.014	0.11		0.014
	0.034	0.037		0.034
	0.00878	0.039		0.00878
	0.00856	0.022		0.00856
		0.00526
		0.15

## Sheet: FIGURE 7
Figure 7		Figure 6.A				Figure 6.B				Figure 6.E				Figure 6.G
			Yes	No
		EAU	70	30		EAU	CD40L			EAU	CD40			EAU	CD40L
		CD40	0	100		1	0			0.1	0.034			1.39	0.56
						4	0			0.67	0.019			1.66	0.46
						1	0			0.14	0.024			3.37	0.78
						1	0			0.19	0.014			2.24	0.86
						3	0			0.14	0.011			1.9	0.57
						1	0			0.25	0.019			1.25	0.78
						4	0			0.26	0.016			1.17	0.69
							0				0.026				0.73

## Sheet: FIGURE 8
Figure 8		Figure 8.A				Figure 8.B				Figure 8.E				Figure 8.G
			Yes	No
		EAU	85	15		EAU	BCL6			EAU	BCL6			EAU	BCL6
		BCL6	20	80		4	0			0.4	0.061			4.5	1.32
						3	1			2.74	0.03			3.89	1.47
						3	0			0.53	0.033			3.86	1.56
						1	0			0.099	0.024			1.94	1.67
						1	0			0.98	0.014			3.36	1.25
						4	1			0.31	0.025			2.48	1.84
						2	0			0.099	0.01			2.57	1.07

## Sheet: Supplementary Figure 1
Supplementary Figure 1
Uveitis status	Total B cells (SUPP FIG 1.B)	Atypical B cells (SUPP FIG 1.E)	Immature B cells (SUPP FIG 1.D)	Mature naive B cells (SUPP FIG 1.G)	Total memory B cells (SUPP FIG 1.H)	DN B cells (SUPP FIG 1.J)	Memory B cells non-switch (SUPP FIG 1.M)	Memory B cells switch (SUPP FIG 1.L)	Naïve & T1T2T3 B cells (SUPP FIG 1.K)	Plasmablasts (SUPP FIG 1.F)
JIA	9.31	3.67	13.4	33.3	17.5	7.39	7.5	6.36	78.8	1.25
JIA	13.4	1.5	19.4	32.5	16.3	6.7	5.82	4.36	83.1	1.14
JIA	6.88	0	38.6	15.4	0.015	19.3	6.67	8.07	65.9	4.34
JIA	13.3	5.61	12.8	30.1	20.5	9.17	8.96	9.99	71.9	2.26
JIA	16.3	2.47	9.3	43.4	9.56	5.72	3.09	3.77	87.4	0.49
JIA	19.6	1.57	9.44	26.1	31.8	6.81	8.47	7.36	77.4	3.16
JIA	7.72	3.99	9.84	32.2	17.2	7.04	8.61	9.45	74.9	4.42
JIA	12.6	7.4	8.55	33.4	19.4	8.27	7.05	4.3	80.4	1.26
JIA	19.3	5.12	9.93	34	22.2	7.01	12.4	8.58	72	1.75
JIA	6.05	7.63	21.4	28.5	12.4	7.47	10.2	3.23	79.1	0.81
JIA	5.73	8.23	15.3	27.4	15	7.26	13.9	2.29	76.6	0.96
JIA	20.2	0	39.7	5.5	0	6.04	5.04	6.28	82.6	2.64
JIA	8.57	2.58	9.65	28.7	22.8	7.88	9.17	19.7	63.3	4.01
JIA	16	2.33	16.9	39.2	11.3	3.66	6.24	4.74	85.4	1.6
JIA	14	2.6	10.7	30.8	15	5.39	4.21	4.22	86.2	1.7
JIA	15.2	3.73	13.2	36.6	15.6	7.88	5.33	5.62	81.2	0.71
JIA	21.9	2.58	10.3	42.1	17.2	3.73	9.51	4.91	81.9	1.64
JIA	25.7	5.28	12.6	33.6	13.4	12.6	3.17	2.55	81.6	2.34
JIA	7.86	6.75	12.7	34.1	17.5	7.54	10.9	4.33	77.2	1.1
JIA	9.31	3	7.17	33	22.1	8.22	12.4	12	67.3	2.07
JIA	12.2	2.6	6.01	32.3	18.8	5.76	7.2	5.53	81.5	0.28
JIA	9.22	6.21	11.6	32.2	18.9	9.75	6.3	10.3	73.6	4.36
JIA	15.9	3.92	8.52	28.8	28.8	8.77	7.8	6.72	76.7	1.99
JIA	12.1	1.86	16.9	31.1	7.58	2.39	5.68	5.09	86.8	4.74
JIA	34.2	2.11	15.9	41.8	5.06	4.8	2.33	3.13	89.7	2.75
JIA	9.74	4.54	5.38	37.4	18.4	10.9	11.1	5.5	72.6	1.22
JIA	11	10.3	12.3	21.1	23.2	18.3	6.17	6.2	69.3	1.25
JIA	7.69	13.7	4.48	29.7	16.4	20.5	5.74	4.69	69.1	2.31
JIA	11.5	8.04	17.7	22.7	16.1	8.92	12.5	5.82	72.7	3.53
JIA	17.1	6.03	16.7	24.8	15.9	7.06	5.89	9.56	77.5	6.7
JIA	12	3.16	6.76	40.9	17.8	6.3	6.37	2.61	84.7	0.25
JIA	11.9	6.52	13.7	30.6	20.6	9.99	5.83	6.4	77.8	2.18
JIA	11	5.11	9.83	42.5	16.8	6.49	12	4.18	77.3	0.7
JIA	15.5	2.05	11.2	41.5	8.14	7.11	12.7	7.88	72.3	11.4
JIA	17.5	1.9	16	30.5	10.6	5.67	3.05	1.57	89.7	0.9
JIA	23.5	7.12	19.4	24	18.4	20.3	3.88	2.78	73	3
JIA	9.88	7.18	9.66	36.4	9.7	3.13	7.11	2.7	87.1	1.65
JIA	17.9	3.28	15	37.7	12.9	6	6.32	7.42	80.3	2.59
JIA	18	2.18	8.87	47	7.93	6.06	3.74	5.71	84.5	3.39
JIA	4.83	5.19	13	18.9	28.3	12.1	11.5	15.5	60.9	4.06
JIA	14.6	2.87	14.7	25.4	11.5	9.09	4.27	12.3	74.4	9.5
JIA	16.9	3.9	16.9	38	9.16	4.64	5.54	2.34	87.5	0.72
JIA	15.1	2.84	22.2	39.9	5.62	4.85	4.35	4.58	86.2	4.72
JIA	17.6	3.11	16.7	34.1	17.5	5.23	11.1	4.54	79.2	1.89
JIA	7.28	3.43	8.14	35.8	15.1	5.07	9.85	7.88	77.2	5.48
JIA	19.3	3.72	9.45	33.2	10.1	3.79	7.04	6.01	83.2	1.3
JIA	19.9	2.02	14.9	34.4	7.29	3.53	2.31	2.65	91.5	0.6
JIA	21.1	9.71	4.2	46.2	13.5	3.53	3.57	2.15	90.7	0.42
JIA	10.8	5.35	18.7	25.4	11.1	7.72	6.79	19.3	66.2	18.6
JIA	10.5	5.65	18.7	36.7	8.97	7.11	5.27	3.14	85.9	0.5
JIA	12.7	3.73	11	33.3	17.2	4.51	5.06	4.62	84.5	3.05
JIA	13.9	5.32	17.2	31.2	16	4.16	6.65	3.88	85.3	1.54
JIA	13.8	3.73	5.19	47.7	11.2	5.03	4.3	2.09	88.6	0.77
JIA	9	5.7	11	20	30.5	19.8	10.6	8.6	61	2.1
JIA	23.2	1.72	12.9	32.3	11.1	5.69	4.79	4.96	84.6	2.76
JIA	23.8	1.79	12.6	34.8	13.1	6.42	4.45	3.41	85.7	0.82
JIA	15	2	10.1	34.8	12.3	8.52	9.46	11.7	70.3	11.1
JIA	8.69	1.51	17.1	37.1	11.9	3.35	4.13	1.7	90.8	0.91
JIA	11.2	3.36	8.33	32.8	12.5	7.42	10.5	7.17	74.9	4.84
JIA	11.5	4.75	16.2	32.1	10.6	8.34	8.09	10.2	73.3	11.2
JIA	7.43	6.83	3.16	26.9	31.4	11.5	16.9	13	58.6	2.13
JIA	6.12	3.69	8.6	39.2	16.7	12.6	9.66	6.22	71.6	2.25
JIA	7.47	3.48	7.19	47.2	12.5	5.38	8.7	5.17	80.8	2.71
JIA	6.13	5.44	7.8	22.5	24.5	9.05	22.3	4.75	63.9	6.51
JIA	16.3	6.21	18	27.9	15.4	5	9.05	1.74	84.2	0.72
JIA	6.69	8.31	16.1	27.1	13.6	13.3	8.9	4.08	73.7	2.21
JIA	16.5	3.67	16.2	37	8.64	4.47	6.4	1.34	87.8	0.22
JIA	8.22	9.98	5.4	41	8.64	4.83	6.51	3.23	85.4	1.84
JIA	10.6	19.6	9.69	13.3	28.7	21.9	3.52	1.19	73.4	1.69
JIA	21.8	2.29	9.92	44.9	9.55	3.66	2.42	2.22	91.7	0.85
JIA	12	2.6	6.9	29.2	17.1	9.95	5.7	6.1	78.2	2.43
JIA	11.7	10.5	2.37	28.2	26.3	22.3	3.72	1.06	72.9	2.3
JIA	16.4	30.4	4.05	12.8	26.7	21.7	1.51	0.8	76	3.25
JIA	38.3	11.7	11.6	23.6	19.9	12.8	3.22	5.86	78.1	5.58
JIA	18.7	4.51	17.7	38.8	10.5	2.44	6.6	4.05	86.9	2.56
JIA	17.8	1.45	11.3	31.8	11.6	7.23	3.09	12.5	77.1	10.8
JIA	12.8	3.75	13	35.5	10.7	9.5	5.32	4.27	80.9	1.31
JIA	47.1	0.37	13.2	50.4	3.05	1.12	0.8	0.71	97.4	0.15
JIA	5.84	7.81	14.3	34.2	12.6	6.28	8.77	5.18	79.8	4.06
JIA	28.1	3.29	23	36.9	5.65	5.27	2.1	3.3	89.3	2.03
JIA	15.2	1.63	8.72	41.3	12.9	3.79	7.04	5	84.2	1.33
JIA	18.9	4.35	12.8	32.2	21.2	7.71	5.93	3.8	82.6	1.56
JIA	12.3	4.15	17.9	20.6	24.7	7.16	9.84	5.2	77.8	2.92
JIA	6.08	7.73	7.63	43.6	9.57	7.58	8.44	1.66	82.3	0.24
JIA	13.9	3.12	8.91	46.4	12.2	6.65	6.38	2.27	84.7	2.04
JIA	10.3	1.11	7.47	50.8	15.1	4.07	10.5	6.77	78.6	1.39
JIA	17.4	2.65	8.11	43.1	14.2	6	5.18	7.33	81.5	0.56
JIA	10.9	4.82	12	38.5	14.2	11.8	4.88	4.82	78.5	2.49
JIA	10.5	3.6	13.6	32.4	15	7.42	4.94	7.1	80.5	2.67
JIA	25.7	2.75	7.97	42.7	10.9	3.49	9.98	4.03	82.5	1.14
JIA	6.85	6.92	7.44	31.4	19.3	11.1	8.49	3.35	77.1	2.86
JIA	7.14	7.12	14.7	23.8	23.3	8.67	7.65	3.33	80.3	3.62
JIA	11.9	4.24	13.2	33	15.4	6.62	8.14	4.64	80.6	3.85
JIA	7.77	0.88	11.9	42.1	10.4	4.67	6.02	4.7	84.6	2.08
JIA	16.5	1.91	2.19	48.8	8.96	3.28	2.75	1.57	92.4	0.19
JIA	17.3	1.43	12.2	37.3	15.7	7.55	3.19	4.56	84.7	0.77
JIA	17.7	1.76	4.93	48.5	5.89	3.61	2.17	2.86	91.4	0.49
JIA	25.2	4.14	10.3	49.8	6.65	2.79	2.45	2.74	92	1.36
JIA	18.1	1.91	1.64	51.3	9.76	4.52	7.61	6.86	81	1.12
JIA	9.28	3.47	1.19	43.2	21.4	9.19	6.35	6.48	78	2.83
JIA	7.96	2.4	15.9	41.2	6.18	4.62	9.11	1.62	84.7	1.92
JIA	23.4	4.09	12.1	44.5	7.68	3.88	2.09	1.77	92.3	1.32
JIA	18.2	1.4	11.7	35.2	19.5	7.25	5.02	8.64	79.1	1.2
JIA	10.1	8.15	9.14	24.9	26.9	4.13	19.5	5.5	70.9	2.08
JIA	10	3.74	11	35.4	19.5	7.19	9.31	3.77	79.7	2.8
JIA	24.5	1.52	10.4	46.2	8.34	3.51	4.3	3.97	88.2	0.19
JIA	10.6	8.76	8.05	36.7	15.8	20.4	4.06	3.08	72.4	0.073
JIA	13.8	2.47	15.3	33.8	19.5	3.85	10.7	3.21	82.2	0.66
JIA	8.05	3.11	15.2	42	10.5	3.59	7.89	2.32	86.2	0.86
JIA	9.59	10.4	8.75	23.7	26.7	20.5	3.24	7.55	68.7	0.22
JIA	20.2	2.51	4.78	32.4	12.7	6.4	4.14	3.58	85.9	0.33
JIA	5.71	8.67	12.8	18.4	30.3	8.93	11.5	3.59	76	2.09
JIA	4.08	7.54	5.49	32.2	24.7	21.3	9.47	7.94	61.3	2.61
JIA	24.2	3.03	2.57	45.7	12.9	8.21	2.06	1.47	88.3	0.58
JIA	6.69	2.37	15.9	30.7	14.5	4.47	14.7	7.6	73.3	7.57
JIA-uveitis	9.79	6.61	6.21	42.7	17.5	10.6	4.45	3.65	81.3	1.14
JIA-uveitis	14.5	3.03	3.18	30.2	29.9	6.81	11.7	6.87	74.7	1.85
JIA-uveitis	7	6.13	8.95	30	20.3	16.9	8.31	21.1	53.7	2.7
JIA-uveitis	17.6	0.017	56.2	10.4	0	14.9	8.04	10.6	66.5	2.6
JIA-uveitis	9.93	4.04	10.8	41.4	14.3	6.37	4.26	2.83	86.5	0.97
JIA-uveitis	15.2	5.23	3.93	36.8	17.4	11.8	4.73	14	69.5	3.87
JIA-uveitis	47.9	2.64	12	37.6	12.4	8.29	2.95	2.49	86.3	0.96
JIA-uveitis	15.4	16	9.7	18.8	9.48	14.8	5.56	10.9	66.9	12.3
JIA-uveitis	12.5	2.19	16.4	32.5	20.4	7.98	4.7	3.57	83.7	0.53
JIA-uveitis	15	7.09	16.6	30.8	14.6	14.3	2.25	1.65	81.8	0.38
JIA-uveitis	14.8	6.64	15.5	23.3	20.5	14.4	11.1	9.04	65.5	1.7
JIA-uveitis	9.13	6.92	17	22.4	18.5	15.2	9.24	11.1	64.4	3.66
JIA-uveitis	22.4	4.95	7.24	28.7	32.3	12.6	7.42	7.41	72.5	0.88
JIA-uveitis	22.1	2.09	6.45	23.5	35.6	13.3	6.27	9.63	70.8	1
JIA-uveitis	16.1	6.11	12.9	20.6	21.7	18.6	1.97	4.03	75.4	2.25
JIA-uveitis	9.57	2.69	12	38.2	16.2	6.93	5.24	4.47	83.4	0.75
JIA-uveitis	11.2	4.3	11.2	30.5	20.2	8.19	3.94	5.15	82.7	0.99
JIA-uveitis	17.5	1.63	33.1	26.3	12.4	4.61	12	7.28	76.1	3.64
JIA-uveitis	12.8	18.1	8.88	21.2	24.2	19.4	4.02	4.7	71.9	3.8
JIA-uveitis	8.38	5.58	15.9	29.8	11.4	7.63	9.61	10.3	72.5	11
JIA-uveitis	8.6	6.28	9.86	36.1	13	5.73	8.11	4.85	81.3	3.03
JIA-uveitis	11.9	1.86	10.3	20.7	30.1	10.8	6.68	8.18	74.3	2.87
JIA-uveitis	19	6.71	13.1	34.2	9.33	14.3	4.48	4.85	76.4	3.71
JIA-uveitis	9.05	3.71	15.5	24.9	25.3	10.5	6.6	7.94	74.9	4.61
JIA-uveitis	14.7	10.2	5.98	30.5	18.3	25.2	3.02	3.15	68.6	2.96
JIA-uveitis	14.9	3.19	11.4	31.9	17.9	12.1	4.56	5.8	77.5	0.87
JIA-uveitis	10.8	3.2	4.36	39.6	20.3	7.3	6.77	7.57	78.4	1.95
JIA-uveitis	10.8	1.79	6.42	47	12.7	6.17	9.58	1.47	82.8	4.97
JIA-uveitis	13.8	2.5	12.9	36.1	13.8	3.67	11.9	4.85	79.5	2.4
JIA-uveitis	21.8	2.73	13.7	37.3	12.9	4.9	1.71	2.93	90.5	0.97
JIA-uveitis	5.98	6.9	10	20.3	19.2	17.7	12.8	20.2	49.3	8.97
JIA-uveitis	12.5	8.2	9.06	28.3	22.1	12.7	6.37	4.91	76.1	1.92
JIA-uveitis	16.8	3.81	25.6	37.2	5.72	2.2	6	0.65	91.1	0.18
JIA-uveitis	6.44	9.5	12.2	26.1	20.7	9.23	11.6	8.09	71.1	5.69
JIA-uveitis	4.09	22.3	6.05	9.3	31.4	24	7.21	0.93	67.9	3.95
JIA-uveitis	14.4	6.99	11.9	26.9	21.5	9.88	11.9	8.97	69.2	1.49
JIA-uveitis	16.1	3.29	7.48	35.1	19.8	10.3	4.39	12.9	72.4	6.39
JIA-uveitis	16.9	7.53	10.4	23.2	29.3	8.2	12.5	6.8	72.5	1.45
JIA-uveitis	15.2	3.59	30.2	21.4	17.6	10.7	9.47	5.52	74.3	1.48
JIA-uveitis	11.4	4.18	13	32.3	20	7.98	5.4	2.05	84.6	1.27
JIA-uveitis	12.6	10.3	9.03	27	22.8	19	8.29	7.78	64.9	2.84
JIA-uveitis	11.8	4.32	6.36	42.7	15.3	9.9	5.04	3.48	81.6	1.64
JIA-uveitis	41.3	3.51	9.41	47.3	7.57	3.6	3.24	0.85	92.3	0.41
JIA-uveitis	12.2	3.12	10.8	34.7	14.5	8.62	5.34	3.49	82.5	1.16
JIA-uveitis	18	9.88	8.94	40.9	9.82	5.78	3.68	2.32	87.9	0.63

## Sheet: Supplementary Figure 2
Supplementary Figure 2
Uveitis status	Total CD8+ (SUPP FIG 2.C)	Effector memory CD8+ Total CD8+ (SUPP FIG 2.L)	Central memory CD8+ Total CD8+ (SUPP FIG 2.M)	Naïve CD8+ Total CD8+ (SUPP FIG 2.J)	Effector CD8+ Total CD8+ (SUPP FIG 2.K)	Total CD4+ Total CD8+ (SUPP FIG 2.B)	Effector memory CD4+ Total CD8+ (SUPP FIG 2.G)	Central memory CD4+ Total CD8+ (SUPP FIG 2.H)	Naïve CD4+ Total CD8+ (SUPP FIG 2.E)	Effector CD4+ Total CD8+ (SUPP FIG 2.F)
JIA-uveitis	25.8	4.77	0.63	81.3	13.3	64.3	14	7.32	72.6	5.99
JIA-uveitis	20.4	3.25	0.099	55.8	40.9	65.1	9.51	5.6	74.7	10.2
JIA-uveitis	18.9	18.9	1.83	25.1	54.1	63.7	35.6	41.7	16.9	5.83
JIA-uveitis	35.3	3.54	0.92	75.3	20.3	53.1	7.74	17.7	72.2	2.32
JIA-uveitis	34.6	1.97	1.8	79.5	16.8	56.1	5.22	11.6	80.6	2.61
JIA-uveitis	15.5	5.54	3.18	51.9	39.3	69	12.6	32.7	46.1	8.63
JIA-uveitis	20.6	3.07	1.03	83.6	12.3	68.4	5.77	20.5	71.5	2.19
JIA-uveitis	29.7	6.78	1	56.7	35.6	53.2	5.94	15.8	76.4	1.83
JIA-uveitis	25.6	3.7	1.04	67.2	28	64.1	2.11	8.03	88.1	1.74
JIA-uveitis	18.4	2.56	1.52	89.6	6.33	69.4	2.96	14.2	79.4	3.43
JIA-uveitis	28.1	10.4	0.59	63.5	25.6	50.9	10.4	24.7	62.6	2.32
JIA-uveitis	26.1	3.97	1.52	65.3	29.2	54.7	8.65	14.1	75.4	1.9
JIA-uveitis	31.3	23.6	5.85	55.8	14.7	53.4	10.7	28.3	59.5	1.47
JIA-uveitis	27.4	6.72	4.17	66.8	22.3	62.5	8.74	12.6	75.3	3.37
JIA-uveitis	11.5	10.3	3.28	64.3	22.1	76.2	11.5	21.4	63.1	4.07
JIA-uveitis	30.3	2.1	0.96	83.1	13.8	49.7	15.1	20.1	61.8	3.03
JIA-uveitis	7.47	0.59	0.3	96.5	2.59	85.6	0.2	3.81	94.7	1.33
JIA-uveitis	39.3	6.42	0.19	36.5	56.9	47.5	8.82	6.17	77.7	7.26
JIA-uveitis	24.1	12.7	3.25	75	9.11	69.9	8.67	18.3	72.7	0.4
JIA-uveitis	33.1	18.4	1.35	50.3	30	47.2	14.9	13.1	67.9	4.09
JIA-uveitis	27.4	14.6	1.59	64	19.8	63	7.63	10.6	79.5	2.32
JIA-uveitis	27.8	1.8	1.68	92.4	4.07	68.2	3.68	6.76	88.4	1.15
JIA-uveitis	25.5	6.01	2.12	81.6	10.3	69.5	2.85	6.55	89.2	1.37
JIA-uveitis	21.1	10.9	0.86	63.7	24.5	70.3	8.11	6.51	77.7	7.72
JIA-uveitis	26.1	5.81	1.38	58.5	34.4	65.7	2.65	3.51	90.5	3.33
JIA-uveitis	42.3	3.57	2.22	62.7	31.5	52	8.39	9.55	61.5	20.6
JIA-uveitis	16	2.14	3.9	81.3	12.6	74.1	7.29	22.9	68.7	1.07
JIA-uveitis	26.3	5.03	0.92	53.9	40.2	65.6	12.1	14	70.8	3.11
JIA-uveitis	27.1	3.48	1.09	64.9	30.6	69.4	5.72	7.87	83.7	2.68
JIA-uveitis	39.9	7.09	1.52	39	52.4	39.6	15.2	13.9	60.7	10.3
JIA-uveitis	24.7	13.7	0.68	34.7	51	0.19	6.15	23.5	61.5	8.94
JIA-uveitis	25.8	1.63	0.79	73.8	23.8	65.3	3.36	13.5	80.8	2.36
JIA-uveitis	25.4	2.74	0.038	28.4	68.9	32.4	9.87	1.14	45.6	43.4
JIA-uveitis	46.1	1.03	0.16	52.2	46.6	42.9	13	9.25	67.4	10.3
JIA-uveitis	17.5	0.28	0.12	62.8	36.8	71.8	2.91	10.6	81.6	4.87
JIA-uveitis	15	3.16	2.89	78.4	15.6	76.3	5.47	9.66	80.8	4.12
JIA-uveitis	23.8	2.68	0.87	89.7	6.75	67.6	2.14	5.26	90.6	1.98
JIA-uveitis	26.6	0.5	1.68	88.5	9.34	66.8	2.09	3.31	92.3	2.25
JIA-uveitis	26.9	5.27	1.58	82.1	11	53.3	11.6	10.1	75.8	2.53
JIA-uveitis	38.8	5.39	2.07	81.2	11.4	37.2	8.51	13.6	74.4	3.43
JIA-uveitis	25.4	8.16	2.3	66.9	22.7	63.9	9.41	21.4	66.9	2.33
JIA-uveitis	15.7	10.2	2.57	69.5	17.8	74.7	2.94	8.94	87.1	0.98
JIA-uveitis	31.5	6.13	2.39	76.3	15.2	61.9	6.53	15.8	75.7	1.96
JIA-uveitis	35.8	11.2	1.93	51.3	35.6	50	14.7	12.9	67.1	5.31
JIA-uveitis	21.2	6.57	3.58	78.7	11.1	70.2	3.7	9.57	85.5	1.26
JIA	25.8	1.01	0.87	94	4.13	66.7	2.78	5.56	90.3	1.41
JIA	14.3	10.3	1.8	67.8	20.1	74.7	6.6	6.76	82.9	3.79
JIA	41.2	14	0.82	57.6	27.6	47.5	7.83	19.1	70.3	2.73
JIA	18.8	10.4	13.8	58.4	17.3	70.3	14.9	24.5	58.1	2.48
JIA	16.2	2.94	1.08	52.8	43.1	74.4	7.03	8.59	78.8	5.59
JIA	20.2	7.41	2.23	60.5	29.9	67.8	5.63	8.06	83.5	2.8
JIA	30.4	9.4	3.05	74.6	13	61.2	8.22	9.34	80.9	1.5
JIA	40.2	9.85	1.44	63.3	25.4	50.4	14.1	20.8	60.1	4.98
JIA	47.4	13.5	0.58	24.8	61.1	40.9	15.2	11.6	68.7	4.52
JIA	32.7	3.81	2.77	74.2	19.3	55.6	7.73	15.1	73.7	3.44
JIA	31	12.3	5.73	58.8	23.2	51	4.43	6.86	87.3	1.43
JIA	24.9	7.39	1.7	78.8	12.2	62.8	6.24	9.46	82.3	2.04
JIA	36.3	14.5	0.79	57.8	26.9	55.7	21.6	10.2	64	4.28
JIA	21	3.64	0.72	80.7	14.9	74.7	2.01	5.67	91.2	1.1
JIA	26.7	1.1	1.22	92.8	4.84	66.6	1.99	8.35	88.8	0.87
JIA	24.4	1.94	1.07	75.8	21.2	66.3	13.8	8.33	74.2	3.69
JIA	29.5	3.07	0.37	70.7	25.8	62.1	13.3	4.18	73.8	8.69
JIA	28.1	1.91	0.53	87.8	9.78	66.2	4.37	5.58	88.6	1.42
JIA	27.4	6.91	1.28	64.7	27.1	64.3	20.2	21.9	53.4	4.48
JIA	35.1	8.71	1.19	64.2	25.9	54.2	16.7	12.5	67.6	3.1
JIA	16.8	0.96	2.21	91.7	5.15	77.7	1.15	5.52	92.8	0.5
JIA	25.4	6.09	1.5	65.6	26.9	56.5	13.1	12.1	70.9	3.92
JIA	21.8	7.47	2.19	79.4	10.9	69.6	7.59	17	74.4	1
JIA	18.6	12.2	2.69	62.3	22.9	68.6	13.1	14.9	69.6	2.41
JIA	32.9	11.8	2.22	56.3	29.7	50.2	7.77	17.5	72.6	2.16
JIA	44.8	5.36	0.94	68.1	25.6	50.9	2.63	9.5	86.8	1.05
JIA	17.8	2.26	1.53	75.8	20.5	69	4.39	10.1	81.9	3.63
JIA	27.3	2.95	2.09	68.4	26.6	64.4	4.23	14.7	78.3	2.81
JIA	13.3	3.43	1.81	81.4	13.4	79.4	1.96	6.91	90.7	0.48
JIA	15.7	11.7	0.96	54	33.3	75.5	8.9	10.1	77.7	3.34
JIA	24.8	2.92	1.12	79.3	16.7	63.5	7.76	12.7	75	4.5
JIA	37.8	2.46	0.59	71.5	25.4	54.2	7.08	10.8	76.9	5.15
JIA	30.3	3.4	1.06	85.5	10	62.9	5.52	9.99	83.3	1.15
JIA	32.6	1.65	1.24	48.3	48.8	45.6	10.4	11.9	70.3	7.4
JIA	35	0.67	0.43	75.4	23.5	57	5.54	6.86	83.8	3.8
JIA	37	7.33	0.9	31.9	59.9	47.1	14.1	10.8	64.2	10.9
JIA	28.5	18.3	0.98	60.7	20	66.6	10.6	12.7	74	2.62
JIA	40.4	18.1	1.52	55.4	25	53.9	6.44	12.7	79.5	1.36
JIA	26.9	3.89	1.11	66.5	28.5	68.7	5.49	9.44	83.5	1.54
JIA	17.9	5.25	1.2	49.5	44.1	71.9	4.68	10.3	83.7	1.27
JIA	25.4	2.84	2.42	80.3	14.4	66	2.29	11.5	85.4	0.83
JIA	41.9	5.95	0.81	43	50.3	52	5.74	9.18	80.4	4.65
JIA	26.9	2.14	2.98	87	7.9	69.3	4.51	5.65	87.2	2.64
JIA	34.4	0.7	0.33	75.6	23.4	52.3	2.69	5.87	85.5	5.98
JIA	30.7	0.86	1.95	43	54.2	57.7	10.9	18.8	62.6	7.8
JIA	30.3	4.42	1.58	65.8	28.2	57.2	16.7	16.3	63.6	3.38
JIA	31.3	16.6	2.28	60	21.1	59.4	7.4	15.4	75.4	1.77
JIA	21	1.67	1.71	81.8	14.8	72.4	5.52	5.18	85.7	3.59
JIA	22.2	6.43	2.1	75.1	16.3	66.1	10.1	10.8	72.7	6.37
JIA	25.6	3.97	3.01	86.3	6.68	63.3	5.67	23.5	69.6	1.14
JIA	28.2	1.21	0.56	83.3	14.9	65.3	2.59	5.39	90.8	1.19
JIA	21.1	4.91	3.61	73.5	18	68.5	5.26	21.4	72.7	0.66
JIA	25.3	3.98	1.62	86.2	8.2	65.7	5.63	10.8	81.2	2.33
JIA	41.7	0.66	1.22	94.2	3.87	51.1	6.29	10	79.1	4.56
JIA	29.6	1.13	1.92	92.4	4.54	63	3.28	8.1	87.9	0.71
JIA	30	2.46	1.36	90.3	5.91	52.1	8.24	5.58	80.6	5.55
JIA	40.3	4.83	1.09	58	36	49.5	4.92	9.61	83.6	1.86
JIA	35.5	10.2	1.28	71.2	17.3	54	9.61	13.3	73.9	3.25
JIA	28.2	0.7	0.44	87.3	11.6	63	5.33	10.3	81.4	2.94
JIA	16.1	4.67	3.89	81.4	10	74.7	6.24	28.3	64.5	0.98
JIA	32.8	9.55	0.94	49.1	40.4	60.6	19.1	13.6	62.3	5.03
JIA	24	2.24	2.77	66.2	28.8	62.1	6.28	6.11	79.8	7.8
JIA	19.8	9.26	2.91	60.8	27.1	60.1	12.8	8.16	68.8	10.2
JIA	32.5	9.63	0.96	72.6	16.8	58.9	8.81	11.4	74.9	4.83
JIA	28.4	11.9	2.39	59.5	26.2	65.2	9.49	8.09	79.7	2.71
JIA	25.7	17.8	1.03	31.6	49.6	51.2	9.2	11.6	74.1	5.03
JIA	30.8	7.77	2.11	76.8	13.3	52.5	15.2	17.2	62	5.52
JIA	25.7	3.27	1.1	87.2	8.44	59.3	6.58	14	76.8	2.61
JIA	47.2	3	1.16	76.8	19.1	37.7	6.91	12.8	73.3	6.95
JIA	31.5	15.6	0.69	29.6	54.1	56.8	19.4	9.25	66.8	4.52
JIA	27.5	2.17	1.89	87.9	8.05	66.5	8.15	23.1	67.8	0.93
JIA	16.4	15.5	2.22	60.6	21.7	76	20.4	19.8	58	1.82
JIA	45.3	14.8	1.32	40.7	43.2	39.4	7.67	21.8	68.4	2.11
JIA	28.8	1.04	0.4	83.6	15	64.9	3.01	5.85	87.9	3.27
JIA	32.4	2.83	0.48	87.3	9.41	57.8	3.11	5.41	89.4	2.07
JIA	41.9	1.42	0.23	65.5	32.9	44.7	6.52	6.99	75	11.5
JIA	26.3	1.66	1.64	89.4	7.27	65.9	5.96	23	70.5	0.55
JIA	25.9	1.31	0.96	88	9.72	67.3	6.66	19	73.6	0.76
JIA	16.2	8.52	2.07	82.2	7.21	76.1	9.98	19.5	70.1	0.42
JIA	20.8	8.06	3.37	83.7	4.82	63	6.56	17.6	73.3	2.55
JIA	16.5	0.17	1.84	94.9	3.07	67.1	1.1	8.51	89.2	1.25
JIA	23.7	2.48	0.99	74.9	21.7	61.5	6.84	20.1	71.6	1.45
JIA	39.4	3.93	1.79	74.1	20.1	48.7	9.97	13.2	69.5	7.39
JIA	29.4	2.08	0.87	68.4	28.7	57.9	7.93	11.3	77.8	2.91
JIA	20.2	8.03	1.49	70.8	19.7	65.6	5.61	9.92	81.8	2.7
JIA	9.66	1	0.69	88.1	10.2	77.2	1.9	5	89.5	3.56
JIA	21.2	9.97	1.99	73.2	14.8	64.8	6.44	15.9	75.8	1.82
JIA	26.7	7.19	2.67	75.7	14.4	67.6	4	9.11	85.8	1.12
JIA	19.2	1.83	1.45	90.6	6.11	75.8	2.49	7.75	87.9	1.82
JIA	34.6	10	4.33	52.3	33.4	47.4	5.88	10.6	80.6	2.9
JIA	26.8	1.36	1.36	65	32.3	57	3.04	3.04	90.4	3.51
JIA	38	1.53	0.54	58.6	39.4	46.3	4.25	7.14	85.8	2.76
JIA	25.2	11	1.24	60.7	27	62.5	6.58	18.3	74.1	1.01
JIA	29.3	1.5	0.96	88.7	8.83	60.7	4.98	16.5	77.6	0.9
JIA	19.7	1.25	2.34	64.6	31.8	68.7	2.97	7.01	88.5	1.51
JIA	16.7	5.55	1.17	69.7	23.5	61.4	12	11.3	70.2	6.45
JIA	29.7	11.5	3.74	74.7	10.1	61.2	3.77	17.4	78.3	0.55
JIA	24.3	1.2	0.83	85.7	12.3	68.2	3.98	7.02	87.1	1.91
JIA	14.5	1.1	5.3	66.3	27.3	77.5	1.22	6.14	91.6	1.05
JIA	26	1.15	0.89	84	13.9	68	3.22	5.65	88.8	2.36
JIA	28.8	1.54	1.1	90.3	7.09	64.2	2.2	10.5	86.5	0.79
JIA	25.9	8.15	1.58	70.2	20.1	55.4	5.62	17.1	75	2.22
JIA	17.4	1.49	3	89.1	6.43	73	1.58	6.82	90.5	1.09
JIA	12.3	2.65	5.98	69.5	21.9	80.6	5	9.16	83.6	2.29
JIA	8.53	16.7	1.94	12.5	68.9	35.8	15.6	16.5	60.1	7.78
JIA	12.7	29.5	4.55	13	52.9	46.5	21.9	34.8	31.2	12
JIA	14.1	4.2	2.83	79.7	13.2	80	3.51	6.67	88.4	1.4

[truncated: 5 more sheets: Supplementary Figure 3, Supplementary Figure 4, Supplementary Figure 5, Supplementary Figure 6, Supplementary Figure 7]
